# Supplementary material for: Targeted Screening for Cancer: Learnings and Applicability to Melanoma: A Scoping Review
Source: J Pers Med. 2024 Aug 14;14(8):863. doi: 10.3390/jpm14080863 (PMC11355139; doi:10.3390/jpm14080863)
Supplement: Supplementary file 1 [file jpm-14-00863-s001.zip]

Archive with 3 entries (3 files):
- Supplementary material-Table S1-Search Terms per Database.pdf
- Supplementary material-Table S2-Quality Assessment.pdf
- Supplementary material-Table S3-Reasons for Exclusion.pdf
